# Supplementary material for: A single locus determines praziquantel response in Schistosoma mansoni
Source: Antimicrob Agents Chemother. 2024 Jan 30;68(3):e01432-23. doi: 10.1128/aac.01432-23 (PMC10916369; doi:10.1128/aac.01432-23)
Supplement: Table S1 — Genes under QTL of chromosome 3. [file aac.01432-23-s0001.xlsx]

## Sheet: README
List of genes under the QTL
This table contains the genes located under the chr. 3 QTL involved in praziquantel response
Description of column headers:
Chr.	Chromosome name from the reference genome
Gene ID	Gene ID from the GFF file
Start	Start coordinate of the gene
End	End coordinate of the gene
GFF annotation	Annotation from the GFF file
HHsearch annotation	Annotation from the HHsearch performed on the gene products
Comment
Color code
Green cell	The gene coding for the target of praziquantel
Yellow cell	The genes previously located on chromosome 2
Red cell	Gene carrying the marker with the lowest p-value from the genome wide association study
Grey font	Genes not expressed in adult worms

## Sheet: List of genes under the QTL
Chr.	Gene ID	Start	End	GFF annotation	HHsearch annotation	Comment
SM_V10_3	Smp_309960	268279	302093	Kinesin motor domain	Kinesin heavy chain-like protein {Potato (Solanum tuberosum) [TaxId: 4113]}	Genes previously located on chr. 2
SM_V10_3	Smp_093620	324611	327358	NA	NA
SM_V10_3	Smp_327240	348809	350797	NA	NA
SM_V10_3	Smp_350090	371462	373858	G protein-coupled receptor, rhodopsin-like	Kappa-type opioid receptor
SM_V10_3	Smp_349780	418177	423740	Ubiquitin-like domain	Ubiquitin-like protein 3300001g02rik {Mouse (Mus musculus) [TaxId: 10090]}
SM_V10_3	Smp_348930	443856	454556	Plexin domain-containing protein	Hepatocyte growth factor receptor {Human (Homo sapiens) [TaxId: 9606]}
SM_V10_3	Smp_348940	467617	478091	Plexin domain-containing protein	Psg1
SM_V10_3	Smp_349810	537799	548690	Plexin domain-containing protein	Psg1
SM_V10_3	Smp_349820	567616	577137	NA	Hepatocyte growth factor receptor {Human (Homo sapiens) [TaxId: 9606]}
SM_V10_3	Smp_348950	671248	681838	Plexin domain-containing protein	Psg1
SM_V10_3	Smp_349400	747102	757514	Plexin domain-containing protein	Hepatocyte growth factor receptor {Human (Homo sapiens) [TaxId: 9606]}
SM_V10_3	Smp_349410	792164	806078	RNA recognition motif domain	Cytoplasmic polyadenylation element-binding protein 1/RNA
SM_V10_3	Smp_328910	826060	829924	NA	NA
SM_V10_3	Smp_328750	867859	882474	NA	NA
SM_V10_3	Smp_328770	939006	941440	NA	Psg1
SM_V10_3	Smp_350440	953885	956745	Plexin domain-containing protein	Hepatocyte growth factor receptor {Human (Homo sapiens) [TaxId: 9606]}	Genes previously located on chr. 2
SM_V10_3	Smp_348500	984959	995689	Plexin domain-containing protein	Hepatocyte growth factor receptor {Human (Homo sapiens) [TaxId: 9606]}
SM_V10_3	Smp_331970	1015083	1020378	Short-chain dehydrogenase/reductase SDR	17-beta-hydroxysteroid dehydrogenase type XI {Human (Homo sapiens) [TaxId: 9606]}
SM_V10_3	Smp_327260	1030982	1032396	Protein of unknown function DUF716	Transmembrane protein 45A
SM_V10_3	Smp_168550	1061832	1068166	Short-chain dehydrogenase/reductase SDR	17-beta-hydroxysteroid dehydrogenase type XI {Human (Homo sapiens) [TaxId: 9606]}
SM_V10_3	Smp_327270	1073839	1079652	Short-chain dehydrogenase/reductase SDR	17-beta-hydroxysteroid dehydrogenase type XI {Human (Homo sapiens) [TaxId: 9606]}
SM_V10_3	Smp_309980	1083755	1087945	Short-chain dehydrogenase/reductase SDR	beta-keto acyl carrier protein reductase {Streptomyces coelicolor [TaxId: 1902]}
SM_V10_3	Smp_309990	1091093	1100318	Protein quiver	QVR
SM_V10_3	Smp_347840	1108585	1169576	EF-hand domain	Polcalcin Che a 3 {Pigweed (Chenopodium album) [TaxId: 3559]}
SM_V10_3	Smp_348510	1172022	1184371	NA	Polyamine deacetylase HDAC10 (E.C.3.5.1.48,3.5.1.62)
SM_V10_3	Smp_347410	1260267	1297482	Histone deacetylase family	Polyamine deacetylase HDAC10 (E.C.3.5.1.48,3.5.1.62)	Genes previously located on chr. 2
SM_V10_3	Smp_030730	1274512	1276379	Tubulin	tubulin gamma-1 chain (E.C.3.6.5.6)
SM_V10_3	Smp_138770	1301672	1368856	Histone deacetylase family	HDAC6
SM_V10_3	Smp_030710	1373663	1383650	Calcineurin-like phosphoesterase domain, ApaH type	Protein phosphatase-1 (PP-1) {Human (Homo sapiens), beta isoform [TaxId: 9606]}
SM_V10_3	Smp_138760	1383653	1407939	NUDIX hydrolase domain	NUDT9 (mitochondrial ADP-ribose pyrophosphatase) {Human (Homo sapiens) [TaxId: 9606]}
SM_V10_3	Smp_030690	1418673	1420669	Translation elongation factor EF1B, beta/delta chains, conserved site	Guanine nucleotide exchange factor (GEF) domain from elongation factor-1 beta {Baker's yeast (Saccharomyces cerevisiae) [TaxId: 4932]}
SM_V10_3	Smp_327280	1442003	1447049	Glycosyltransferase family 23 (GT23) domain	Alpha-(1,6)-fucosyltransferase (E.C.2.4.1.68)
SM_V10_3	Smp_138750	1461653	1491044	Glycosyltransferase family 23 (GT23) domain	Alpha-(1,6)-fucosyltransferase (E.C.2.4.1.68)
SM_V10_3	Smp_310040	1513603	1529185	Glycosyltransferase family 23 (GT23) domain	Alpha-(1,6)-fucosyltransferase (E.C.2.4.1.68)
SM_V10_3	Smp_310050	1556863	1572769	Glycosyltransferase family 23 (GT23) domain	Alpha-(1,6)-fucosyltransferase (E.C.2.4.1.68)
SM_V10_3	Smp_138720	1644845	1645519	Protein of unknown function DUF1759	DUF1759
SM_V10_3	Smp_350080	1659640	1668312	NA	Plexin-A2, Putative uncharacterized protein
SM_V10_3	Smp_327290	1925590	1930094	NA	NA
SM_V10_3	Smp_327300	1968228	1970857	NA	NA
SM_V10_3	Smp_350180	1969653	1976336	NA	Plexin-A2
SM_V10_3	Smp_350100	2098171	2104846	NA	Plexin-A2
SM_V10_3	Smp_315360	2133546	2174832	Calponin homology domain	Growth-arrest-specific protein 2, GAS2 {Mouse (Mus musculus) [TaxId: 10090]}
SM_V10_3	Smp_325540	2199026	2208989	NA	NA
SM_V10_3	Smp_068680	2213512	2245802	Frizzled/secreted frizzled-related protein	Secreted Xwnt8 inhibitor sizzled
SM_V10_3	Smp_307600	2282355	2394822	BEACH domain	Lipopolysaccharide-responsive and beige-like anchor protein
SM_V10_3	Smp_072900	2410046	2411668	CS domain	ligand binding, ATP binding, protein
SM_V10_3	Smp_072890	2451172	2481029	Zinc finger C2H2-type	Ying-yang 1 (yy1, zinc finger domain) {Human (Homo sapiens) [TaxId: 9606]}
SM_V10_3	Smp_072870	2547164	2567494	Actin family	Actin {Cow (Bos taurus) [TaxId: 9913]}
SM_V10_3	Smp_161650	2574556	2575449	Protein of unknown function DUF4796	DUF4796
SM_V10_3	Smp_246790	2627220	2774566	TRPM, SLOG domain	Transient receptor potential cation channel	Sm.TRPM_PZQ channel
SM_V10_3	Smp_325550	2857319	2857779	NA	NA
SM_V10_3	Smp_325560	2896097	2896816	NA	NA
SM_V10_3	Smp_325580	2901833	2902247	NA	NA
SM_V10_3	Smp_325570	2905845	2908346	NA	NUDT9 (mitochondrial ADP-ribose pyrophosphatase) {Human (Homo sapiens) [TaxId: 9606]}
SM_V10_3	Smp_345310	2951563	3027139	High mobility group box domain	Lymphoid enhancer-binding factor, LEF1 {Mouse (Mus musculus) [TaxId: 10090]}	Highest hit from the GWAS (lowest p-value)
SM_V10_3	Smp_072800	3034670	3037124	Zinc finger, TFIIS-type	DNA-directed RNA polymerase I subunit
SM_V10_3	Smp_345300	3041250	3055228	GPI mannosyltransferase	Glyco_transf_22
SM_V10_3	Smp_072790	3055180	3069662	GPN-loop GTPase	ATP(GTP)-binding protein PAB0955 {Pyrococcus abyssi [TaxId: 29292]}
SM_V10_3	Smp_161580	3071907	3084046	Zinc finger, RING-type	TFIIH Mat1 subunit {Human (Homo sapiens) [TaxId: 9606]}
SM_V10_3	Smp_307630	3107700	3202414	Zinc finger, TFIIS-type	RBP9 subunit of RNA polymerase II {Archaeon Thermococcus celer [TaxId: 2264]}
SM_V10_3	Smp_335220	3309270	3310102	NA	NA
SM_V10_3	Smp_307650	3351159	3415923	Tyrosinase copper-binding domain	Myosin-7, Myosin light chain 3
SM_V10_3	Smp_347830	3423426	3441473	Lamin tail domain	Lamin A/C globular tail domain {Human (Homo sapiens) [TaxId: 9606]}
SM_V10_3	Smp_159910	3457286	3472211	Ima1, N-terminal domain	Ima1_N
SM_V10_3	Smp_246770	3476275	3479592	C-type lectin-like	Snake coagglutinin alpha chain {Habu snake (Trimeresurus flavoviridis) [TaxId: 88087]}
SM_V10_3	Smp_266760	3502231	3518082	Cadherin-like	Protocadherin Gamma B7, Protein Pcdhgb7
SM_V10_3	Smp_159930	3527949	3537072	Small GTP-binding protein domain	ADP-ribosylation factor {Mouse (Mus musculus), ARL3 [TaxId: 10090]}
SM_V10_3	Smp_159940	3541365	3549046	Nuclear speckle splicing regulatory protein 1, N-terminal	NSRP1_N
SM_V10_3	Smp_159950	3568173	3589865	Pancreatic hormone-like	neuropeptide F, Moniezia expansa, NPF
SM_V10_3	Smp_246800	3629408	3678784	Peptidase M18	M18 aspartyl aminopeptidase
SM_V10_3	Smp_069600	3693344	3709597	Helicase, C-terminal	ATP-dependent DNA helicase Q4 (E.C.3.6.4.12)
SM_V10_3	Smp_350070	3711150	3711571	WASH complex subunit 3	Cytoplasmic FMR1-interacting protein 1, Nck-associated
SM_V10_3	Smp_210200	3723770	3737350	Tubulin-tyrosine ligase/Tubulin polyglutamylase	Tubulin polyglutamylase TTLL6 (E.C.6.-.-.-)
SM_V10_3	Smp_347290	3747410	3771420	Zinc/iron permease	Zip
SM_V10_3	Smp_197690	3779380	3787864	BTB/POZ domain	Promyelocytic leukaemia zinc finger (PLZF) protein BTB domain {Human (Homo sapiens) [TaxId: 9606]}
SM_V10_3	Smp_159990	3787413	3928348	Voltage-dependent calcium channel, alpha-1 subunit	Voltage-dependent L-type calcium channel subunit
SM_V10_3	Smp_160000	3939620	3971840	Leucine-rich repeat	Tup1, C-terminal domain {Baker's yeast (Saccharomyces cerevisiae) [TaxId: 4932]}
SM_V10_3	Smp_345110	3993250	4014768	NA	NA
SM_V10_3	Smp_341100	4027303	4051856	Sec1-like protein	Small conjugating protein ligase-like protein
SM_V10_3	Smp_197700	4061290	4076342	G protein-coupled receptor, rhodopsin-like	Human A2a adenosine receptor_T4L chimera
SM_V10_3	Smp_311360	4091381	4117040	Protein strawberry notch	Helicase_C_4
SM_V10_3	Smp_345120	4125530	4153848	Lamin tail domain	Lamin A/C globular tail domain {Human (Homo sapiens) [TaxId: 9606]}
SM_V10_3	Smp_307730	4169044	4182165	Alpha-ketoglutarate-dependent dioxygenase alkB homologue 4	ALKBH6, alpha-ketoglutarate, oxidoreductase activity, DNA
SM_V10_3	Smp_166120	4183351	4191820	Vesicle transport protein, Got1/SFT2-like	Got1
SM_V10_3	Smp_246850	4193396	4194883	Staphylococcal nuclease (SNase-like), OB-fold	Inhibitor, Endonuclease, HYDROLASE, HYDROLASE-INHIBITOR complex
SM_V10_3	Smp_246840	4201854	4212069	Tudor domain	Staphylococcal nuclease domain-containing protein 1
SM_V10_3	Smp_349590	4238024	4247066	NA	DAG1
SM_V10_3	Smp_349420	4249253	4319408	NA	DUF5347
SM_V10_3	Smp_350110	4294588	4304009	NA	Psg1
SM_V10_3	Smp_243500	4330464	4337562	NA	NA
SM_V10_3	Smp_350120	4383310	4390975	NA	Psg1
SM_V10_3	Smp_205760	4404604	4406960	G-protein, gamma subunit	Transducin (heterotrimeric G protein), gamma chain {Cow (Bos taurus) [TaxId: 9913]}
SM_V10_3	Smp_337380	4408777	4417902	NA	NA
SM_V10_3	Smp_333450	4422814	4434210	Protein of unknown function DUF4639	DUF4639
SM_V10_3	Smp_055600	4445271	4447400	PDZ domain	Lin-7 {Mouse (Mus musculus) [TaxId: 10090]}
SM_V10_3	Smp_151780	4458104	4462054	DNA methylase, N-6 adenine-specific, conserved site	Hypothetical protein Ta1320 {Archaeon Thermoplasma acidophilum [TaxId: 2303]}
SM_V10_3	Smp_333460	4462003	4475778	Ribosomal protein L2	39S ribosomal protein L32, mitochondrial
SM_V10_3	Smp_211080	4478401	4485850	NA	NA
SM_V10_3	Smp_211070	4487415	4503120	THIF-type NAD/FAD binding fold	UBA3 {Human (Homo sapiens) [TaxId: 9606]}
SM_V10_3	Smp_151750	4507988	4535120	NA	Structural maintenance of chromosomes protein,Structural
SM_V10_3	Smp_151740	4544124	4601499	Rab-GTPase-TBC domain	Ras-related protein Rab-9A, Small G
SM_V10_3	Smp_151730	4604683	4615662	Armadillo-like helical	Radial spoke 1
SM_V10_3	Smp_151720	4625447	4652651	Histidine phosphatase superfamily, clade-1	Ecdysteroid-phosphate phosphatase
SM_V10_3	Smp_336660	4655797	4698316	Importin-beta, N-terminal domain	Exportin-4, GTP-binding nuclear protein Ran
SM_V10_3	Smp_331870	4698318	4700173	Mitochondrial glycoprotein	Acidic mitochondrial matrix protein p32 {Human (Homo sapiens) [TaxId: 9606]}
SM_V10_3	Smp_181230	4711897	4787681	P-type ATPase	Phospholipid-transporting ATPase (E.C.7.6.2.1), Cdc50
SM_V10_3	Smp_105680	4791300	4800933	Ribophorin I	Dolichyl-diphosphooligosaccharide--protein glycosyltransferase subunit STT3A (E.C.2.4.99.18)
SM_V10_3	Smp_105690	4816317	4824711	PWWP domain	Hepatoma-derived growth factor, HDGF {Human (Homo sapiens) [TaxId: 9606]}
SM_V10_3	Smp_105700	4829888	4865843	Helicase, C-terminal	Splicing factor 3B subunit 4
SM_V10_3	Smp_105710	4877621	4882890	MOB kinase activator family	Serine/threonine-protein phosphatase 2A 65 kDa
SM_V10_3	Smp_181240	4883739	4905905	Aspartyl/Glutamyl-tRNA(Gln) amidotransferase, subunit B/E, catalytic	Glutamyl-tRNA(Gln) amidotransferase subunit A (E.C.6.3.5.-)
SM_V10_3	Smp_307780	4910898	4968653	Cadherin-like	Protocadherin Gamma B7, Protein Pcdhgb7
SM_V10_3	Smp_346440	4985396	5014244	Myotubularin-like, phosphatase domain	Myotubularin-related protein 2, C-terminal domain {Human (Homo sapiens) [TaxId: 9606]}
SM_V10_3	Smp_098890	5017051	5018302	RNA recognition motif domain	RNA-binding protein UBP1 {Trypanosoma cruzi [TaxId: 5693]}
SM_V10_3	Smp_176490	5038883	5060883	NA	SANTA
SM_V10_3	Smp_213420	5063815	5077052	Checkpoint protein Hus1/Mec3	Cell cycle checkpoint control protein
SM_V10_3	Smp_213410	5080134	5107352	BRCT domain	Histone H3, Histone H4, Histone
SM_V10_3	Smp_098920	5117376	5135633	WD40 repeat	Corepressor interacting with RBPJ 1
SM_V10_3	Smp_316660	5138037	5234032	SH3 domain	RIM binding protein 2, RIMBP2 {Human (Homo sapiens) [TaxId: 9606]}
SM_V10_3	Smp_098950	5266176	5275386	TATA-box binding protein	DNA-directed RNA polymerase II subunit
SM_V10_3	Smp_098960	5278177	5278726	Ribosomal protein L26/L24, eukaryotic/archaeal	uL2, uL15, uL3, eL29, uL4
SM_V10_3	Smp_098980	5291286	5309740	SDA1, C-terminal domain	Probable metalloprotease ARX1, rRNA-processing protein
SM_V10_3	Smp_191400	5314893	5323145	Immunoglobulin-like domain	DAG1
SM_V10_3	Smp_325610	5373679	5386799	NA	NA
SM_V10_3	Smp_204710	5414823	5422762	NA	DAG1
SM_V10_3	Smp_333470	5421650	5450318	NA	shark V-NAR, serum albumin
SM_V10_3	Smp_325620	5442003	5451276	NA	NA
SM_V10_3	Smp_349540	5473689	5481812	NA	DAG1
SM_V10_3	Smp_325630	5517593	5519595	NA	Class II MHC beta chain, N-terminal domain {Mouse (Mus musculus), I-AK [TaxId: 10090]}
SM_V10_3	Smp_307800	5569844	5780798	NA	TRAP PERIPLASMIC SOLUTE BINDING PROTEIN
SM_V10_3	Smp_349640	5613026	5620519	NA	DAG1
SM_V10_3	Smp_204720	5818852	5855221	Ets domain	Sam pointed domain containing ets transcription SPDEF {Human (Homo sapiens) [TaxId: 9606]}
SM_V10_3	Smp_267170	5863753	5872053	Small GTPase	Rab30 {Human (Homo sapiens) [TaxId: 9606]}
SM_V10_3	Smp_325640	5891504	5894393	NA	NA
SM_V10_3	Smp_204770	5898531	5905443	Citrate synthase	Citrate synthase {Chicken (Gallus gallus) [TaxId: 9031]}
SM_V10_3	Smp_204730	5913157	5947041	RNA recognition motif domain	E3 ubiquitin protein ligase CNOT4 {Mouse (Mus musculus) [TaxId: 10090]}
SM_V10_3	Smp_267180	5951527	5996227	SLC26A/SulP transporter	Solute carrier family 12 member
